# Supplementary material for: Preclinical Characterization of Antioxidant Quinolyl Nitrone QN23 as a New Candidate for the Treatment of Ischemic Stroke
Source: Antioxidants (Basel). 2022 Jun 16;11(6):1186. doi: 10.3390/antiox11061186 (PMC9220178; doi:10.3390/antiox11061186)
Supplement: Supplementary file 1 [file antioxidants-11-01186-s001.zip]

Archive with 1 entries (1 files):
- antioxidants-1729634-supplementary.pdf
